# Supplementary material for: Antibiotic Resistance Properties among Pseudomonas spp. Associated with Salmon Processing Environments
Source: Microorganisms. 2022 Jul 14;10(7):1420. doi: 10.3390/microorganisms10071420 (PMC9319762; doi:10.3390/microorganisms10071420)
Supplement: Supplementary file 1 [file microorganisms-10-01420-s001.zip]

Archive with 7 entries (7 files):
- Figure S1.xlsx
- Figure S2.xlsx
- Table S1.xlsx
- Table S2.xlsx
- Table S3.xlsx
- Table S4.xlsx
- Table S5.xlsx
