# Supplementary material for: Antibiotic Resistance Properties among Pseudomonas spp. Associated with Salmon Processing Environments
Source: Microorganisms. 2022 Jul 14;10(7):1420. doi: 10.3390/microorganisms10071420 (PMC9319762; doi:10.3390/microorganisms10071420)
Supplement: Supplementary file 1 [file microorganisms-10-01420-s001.zip › Figure S1.xlsx]

## Sheet: Sheet1
	Supplement material, Figure S1
	Figure S1:	Overall classification of isolates from Pseudomonas CFC Selective agar identified in this study. The left pie hsows genus level classification. 65% of the isolates belonged to genus Pseudomonas. Further classification of these are shown in the right pie. Note that the percentage in the second pie is related to the total number of isolates. 0% means that the species are detected but with less than…
