# Supplementary material for: Antibiotic Resistance Properties among Pseudomonas spp. Associated with Salmon Processing Environments
Source: Microorganisms. 2022 Jul 14;10(7):1420. doi: 10.3390/microorganisms10071420 (PMC9319762; doi:10.3390/microorganisms10071420)
Supplement: Supplementary file 1 [file microorganisms-10-01420-s001.zip › Figure S2.xlsx]

## Sheet: Sheet1
Supplement material, Figure S2
	P.a	P.f ATCC13525	P.f. PF08	P.sp. FDAARGOS_308	P.sp. J380	NIBR-H	P.sp. SXM-1	P. sivasensis	P. gessardi	P. synxantha	P. libanensis	LJP379	LJP321	LJP316	LJP042	LJP760	LJP707	LJP030	LJP726	LJP883	LJP374	LJP797	LJP722	LJP719	LJP344	LJP341	LJP844	LJP728	LJP364	LJP417	LJP360	LJP426	LJP418	LJP044	LJP040	LJP045	LJP043	LJP039	LJP031	LJP028	LJP026
P. aeruginosa
P.f ATCC13525	75.80
P.f. PF08	76.38	84.82
P.sp. FDAARGOS_308	76.05	86.89	85.00
P.sp. J380	76.05	86.70	84.70	94.35
P.sp. NIBR-H	75.62	80.65	80.78	80.55	80.42
P.sp. SXM-1	76.25	85.80	85.87	85.40	85.44	81.13
P. sivasensis	75.60	86.78	84.79	86.49	86.32	80.46	85.41
P. gessardi	76.23	84.90	92.57	85.11	84.92	80.73	86.03	84.76
P. synxantha	75.89	86.62	84.77	89.64	89.34	80.45	85.38	86.64	84.94
P. libanensis	76.03	86.71	85.16	96.80	94.43	80.57	85.38	86.48	85.07	89.40
LJP379	75.85	80.53	81.03	80.75	80.55	97.03	81.20	80.58	80.98	80.48	80.69
LJP321	75.85	80.65	80.96	80.59	80.37	98.24	81.14	80.64	80.79	80.62	80.54	97.06
LJP316	75.76	80.71	80.95	80.56	80.51	98.27	81.15	80.63	80.96	80.48	80.68	97.10	99.80
LJP042	75.56	86.87	84.74	86.58	86.36	80.50	85.43	98.98	84.51	86.62	86.53	80.65	80.51	80.50
LJP760	76.25	85.74	85.91	85.46	85.27	81.02	98.89	85.37	85.86	85.27	85.41	81.16	81.24	81.19	85.34
LJP707	76.33	85.08	92.47	85.14	84.94	80.75	86.25	84.79	98.48	84.93	85.07	80.89	80.90	81.04	84.67	86.07
LJP030	76.43	85.03	93.32	85.35	85.00	80.94	86.13	84.84	92.93	85.05	85.38	81.05	80.95	81.04	84.91	86.15	92.85
LJP726	76.40	84.75	99.08	85.02	84.90	80.96	85.79	84.65	92.51	84.65	85.03	80.98	81.17	80.98	84.70	85.79	92.29	93.18
LJP883	76.00	87.70	85.36	90.20	89.87	80.69	86.17	87.22	85.58	91.33	90.15	80.67	80.64	80.83	87.24	86.08	85.47	85.52	85.32
LJP374	76.15	87.56	85.28	90.24	89.91	80.73	85.97	87.25	85.58	91.40	90.15	80.61	80.63	80.75	87.23	86.01	85.45	85.43	85.31	98.84
LJP797	76.01	87.13	85.22	96.68	94.29	80.66	85.50	86.81	85.19	89.45	99.35	80.83	80.67	80.71	86.71	85.58	85.17	85.30	85.13	90.08	89.94
LJP722	76.31	86.89	85.21	98.11	94.28	80.83	85.56	86.73	85.27	89.36	96.72	80.85	80.76	80.72	86.69	85.55	85.30	85.51	85.29	90.09	90.10	96.66
LJP719	76.15	87.00	85.16	98.40	94.32	80.65	85.72	86.61	85.23	89.29	96.65	80.87	80.57	80.66	86.61	85.40	85.23	85.38	85.03	90.21	90.13	96.68	99.55
LJP344	75.93	86.88	84.94	94.54	95.49	80.42	85.46	86.67	85.01	89.44	94.56	80.54	80.50	80.49	86.66	85.49	85.10	85.08	85.01	89.98	90.04	94.55	94.49	94.53
LJP341	75.95	86.96	85.07	94.51	95.31	80.46	85.49	86.66	85.13	89.58	94.64	80.58	80.47	80.62	86.56	85.42	85.13	85.18	84.98	89.94	90.04	94.52	94.47	94.45	99.36
LJP844	76.14	86.64	84.84	94.27	98.72	80.60	85.28	86.43	84.96	89.17	94.25	80.66	80.45	80.52	86.38	85.24	84.89	85.00	84.94	89.89	89.88	94.37	94.29	94.38	95.57	95.34
LJP728	75.88	86.66	84.81	94.35	98.77	80.42	85.33	86.39	85.03	89.16	94.27	80.58	80.38	80.50	86.42	85.31	85.00	85.12	84.83	89.86	89.79	94.37	94.28	94.34	95.46	95.29	99.84
LJP364	76.12	87.21	85.35	94.59	98.19	80.80	85.77	86.79	85.44	89.75	94.61	80.86	80.71	80.85	86.82	85.89	85.45	85.38	85.23	90.00	89.99	94.48	94.52	94.57	95.47	95.45	98.33	98.32
LJP417	76.06	86.64	84.65	94.29	98.71	80.39	85.24	86.40	84.81	89.13	94.18	80.47	80.37	80.46	86.44	85.31	84.94	84.90	84.71	89.90	89.93	94.44	94.35	94.40	95.49	95.35	98.90	98.89	99.22
LJP360	76.03	86.55	84.71	94.33	98.67	80.36	85.18	86.39	84.77	89.16	94.23	80.57	80.40	80.43	86.50	85.29	84.87	84.96	84.72	89.91	89.90	94.25	94.31	94.39	95.50	95.38	98.89	98.86	99.20	99.88
LJP426	75.95	86.64	84.69	94.19	99.62	80.39	85.21	86.49	84.80	89.18	94.15	80.66	80.52	80.51	86.44	85.42	84.83	85.07	84.70	89.94	89.71	94.35	94.33	94.43	95.35	95.24	98.77	98.74	98.20	98.62	98.59
LJP418	76.10	86.65	84.76	94.31	99.63	80.54	85.14	86.53	84.82	89.24	94.19	80.51	80.48	80.52	86.40	85.38	84.78	85.16	84.67	89.98	89.72	94.25	94.31	94.39	95.38	95.23	98.72	98.72	98.21	98.55	98.57	99.88
LJP044	76.18	86.74	85.04	94.39	99.58	80.64	85.55	86.67	85.13	89.39	94.38	80.65	80.70	80.70	86.67	85.52	85.14	85.24	84.91	89.89	89.91	94.40	94.45	94.31	95.35	95.36	98.50	98.45	98.18	98.43	98.46	99.54	99.51
LJP040	75.93	86.91	85.04	94.53	99.52	80.77	85.54	86.59	85.15	89.33	94.43	80.68	80.78	80.72	86.54	85.47	85.12	85.26	84.94	90.01	89.91	94.33	94.44	94.37	95.38	95.37	98.45	98.36	98.10	98.47	98.48	99.48	99.48	99.62
LJP045	75.91	87.00	84.99	94.43	99.54	80.71	85.65	86.63	85.14	89.35	94.34	80.93	80.63	80.72	86.57	85.58	85.08	85.32	84.97	89.92	89.92	94.32	94.41	94.34	95.38	95.35	98.46	98.38	98.10	98.42	98.48	99.51	99.50	99.58	99.60
LJP043	76.00	86.66	84.68	94.27	99.92	80.43	85.47	86.42	84.87	89.21	94.35	80.55	80.55	80.52	86.35	85.21	84.91	85.03	84.81	90.05	89.84	94.47	94.35	94.44	95.51	95.24	98.81	98.74	98.21	98.74	98.79	99.90	99.91	99.55	99.47	99.54
LJP039	75.95	86.74	84.75	94.31	99.93	80.31	85.31	86.55	84.83	89.10	94.27	80.65	80.37	80.36	86.42	85.20	84.92	85.05	84.66	89.84	89.82	94.39	94.34	94.29	95.45	95.37	98.74	98.77	98.19	98.74	98.81	99.90	99.91	99.55	99.53	99.56	99.93
LJP031	75.89	86.68	84.67	94.31	99.94	80.34	85.44	86.47	84.81	89.19	94.36	80.61	80.47	80.47	86.35	85.34	84.88	85.00	84.76	89.94	89.82	94.56	94.34	94.41	95.54	95.30	98.81	98.73	98.21	98.77	98.78	99.90	99.88	99.56	99.50	99.56	99.94	99.94
LJP028	76.03	86.66	84.67	94.33	99.83	80.52	85.35	86.43	84.85	89.15	94.28	80.78	80.60	80.53	86.40	85.28	84.77	85.01	84.76	89.79	89.71	94.32	94.27	94.32	95.52	95.24	98.66	98.64	98.12	98.64	98.70	99.82	99.81	99.49	99.41	99.42	99.83	99.85	99.84
LJP026	75.92	86.69	84.81	94.37	99.91	80.34	85.36	86.52	84.89	89.05	94.24	80.65	80.42	80.44	86.47	85.29	84.89	84.98	84.76	89.83	89.84	94.34	94.39	94.34	95.44	95.37	98.73	98.74	98.16	98.80	98.76	99.91	99.87	99.52	99.52	99.53	99.90	99.94	99.92	99.81
Figure S2:	Average Nucleotide Identity (ANI) matrix with pairwise comparisons av the genomes. The ANI values are calculated using CJ Bioscience's online ANI Calculator. Values ≥ 99.00 (darkest blue) indicate that the two isolates are the same strain. Values ≥96.5 indicate that the two belong to the same species.
