# Supplementary material for: Antibiotic Resistance Properties among Pseudomonas spp. Associated with Salmon Processing Environments
Source: Microorganisms. 2022 Jul 14;10(7):1420. doi: 10.3390/microorganisms10071420 (PMC9319762; doi:10.3390/microorganisms10071420)
Supplement: Supplementary file 1 [file microorganisms-10-01420-s001.zip › Table S1.xlsx]

## Sheet: Sheet1
Supplement material, Table S1
Table S1:	Isolates used in this study. Time and sample point for the origin of each isolate is listed, together with classification based on sequencing of either 16S rRNA gene or rpoD gene.
Isolat ID	Sample time	Sample point	Highest similarity to	Target gene for ID
LJP007	May2018	Inlet water	Pseudoalteromonas sp.	16S
LJP008	May2018	Inlet water	Pseudoalteromonas distincta	16S
LJP009	May2018	Inlet water	Pseudomonas brenneri	rpoD
LJP010	May2018	Inlet water	Pseudoalteromonas sp.	16S
LJP011	May2018	Inlet water	Pseudoalteromonas sp.	16S
LJP012	May2018	Inlet water	Stenotrophomonas rhizophila	16S
LJP013	May2018	Inlet water	Pseudoalteromonas sp.	16S
LJP014	May2018	Inlet water	Pseudomonas fluorescens	rpoD
LJP015	May2018	Inlet water	Pseudoalteromonas issachenkonii	16S
LJP026	May2018	Gutting, suction	Pseudomonas azotoformans	16S
LJP027	May2018	Gutting, suction	Pseudomonas reactans	16S
LJP028	May2018	Gutting, suction	Pseudomonas fluorescens	rpoD
LJP029	May2018	Gutting, suction	Pseudomonas sp.	rpoD
LJP030	May2018	Gutting, suction	Pseudomonas fluorescens	rpoD
LJP031	May2018	Gutting, suction	Pseudomonas cedrina	16S
LJP032	May2018	Conveyor S	Pseudomonas sp.	rpoD
LJP033	May2018	Conveyor S	Pseudomonas tolaasii	16S
LJP034	May2018	Conveyor S	Pseudomonas sp.	rpoD
LJP035	May2018	Conveyor S	Pseudomonas fluorescens	rpoD
LJP037	May2018	Conveyor S	Pseudomonas umsongensis	16S
LJP038	May2018	Conveyor S	Pseudomonas tolaasii	16S
LJP039	May2018	Conveyor S	Pseudomonas cedrina	16S
LJP040	May2018	Conveyor S	Pseudomonas fluorescens	rpoD
LJP041	May2018	Conveyor S	Pseudomonas sp.	rpoD
LJP042	May2018	Conveyor S	Pseudomonas fluorescens	rpoD
LJP043	May2018	Conveyor S	Pseudomonas synxantha	16S
LJP044	May2018	Conveyor S	Pseudomonas fluorescens	rpoD
LJP045	May2018	Conveyor S	Pseudomonas fluorescens	rpoD
LJP046	May2018	Drain F	Pseudomonas sp.	rpoD
LJP308	Oct2018	Inlet water	Aeromonas piscicola	rpoD
LJP309	Oct2018	Inlet water	Pseudomonas marincola	16S
LJP310	Oct2018	Inlet water	Pseudomonas fluorescens strain	rpoD
LJP311	Oct2018	Inlet water	Pseudomonas sp.	rpoD
LJP312	Oct2018	Inlet water	Pseudomonas pseudoalcaligenes	16S
LJP313	Oct2018	Inlet water	Pseudomonas sp.	rpoD
LJP314	Oct2018	Inlet water	Pseudomonas guineae	16S
LJP315	Oct2018	Inlet water	Pseudomonas guineae	16S
LJP316	Oct2018	Inlet water	Pseudomonas fluorescens	rpoD
LJP317	Oct2018	Inlet water	Morganella psychrotolerans	16S
LJP318	Oct2018	Inlet water	Aeromonas salmonicida	16S
LJP319	Oct2018	Inlet water	Morganella psychrotolerans	16S
LJP320	Oct2018	Inlet water	Pseudomonas sp.	rpoD
LJP321	Oct2018	Inlet water	Pseudomonas fluorescens	rpoD
LJP323	Oct2018	Inlet water	Morganella psychrotolerans	16S
LJP324	Oct2018	Inlet water	Morganella psychrotolerans	16S
LJP325	Oct2018	Inlet water	Aeromonas bestiarum	16S
LJP326	Oct2018	Inlet water	Pseudomonas fluorescens strain	rpoD
LJP327	Oct2018	Inlet water	Pseudomonas sp.	rpoD
LJP328	Oct2018	Inlet water	Aeromonas hydrophila	16S
LJP329	Oct2018	Inlet water	Pseudomonas sp.	rpoD
LJP332	Oct2018	Inlet water	Morganella psychrotolerans	16S
LJP333	Oct2018	Inlet water	Morganella psychrotolerans	16S
LJP334	Oct2018	Inlet water	Morganella psychrotolerans	16S
LJP335	Oct2018	Inlet water	Morganella psychrotolerans	16S
LJP339	Oct2018	Conveyor S	Pseudomonas fluorescens	rpoD
LJP341	Oct2018	Conveyor F	Pseudomonas fluorescens	rpoD
LJP342	Oct2018	Conveyor F	Serratia sp.	16S
LJP343	Oct2018	Conveyor F	Pseudomonas sp.	rpoD
LJP344	Oct2018	Conveyor F	Pseudomonas azotoformans	16S
LJP345	Oct2018	Conveyor F	Enterobacteriaceae bacterium ENUB8	16S
LJP346	Oct2018	Conveyor F	Enterobacteriaceae bacterium ENUB8	16S
LJP347	Oct2018	Conveyor F	Serratia proteamaculans	16S
LJP360	Oct2018	Gutting, suction	Pseudomonas cedrina	16S
LJP362	Oct2018	Gutting, suction	Pseudomonas fluorescens	rpoD
LJP363	Oct2018	Gutting, suction	Pseudomonas fluorescens	rpoD
LJP364	Oct2018	Gutting, suction	Pseudomonas fluorescens	rpoD
LJP365	Oct2018	Gutting, suction	Pseudomonas sp.	16S
LJP366	Oct2018	Gutting, suction	Pseudomonas azotoformans	16S
LJP367	Oct2018	Gutting, suction	Pseudomonas sp.	rpoD
LJP368	Oct2018	Gutting, suction	Pseudomonas sp.	rpoD
LJP369	Oct2018	Gutting, suction	Pseudomonas fluorescens	rpoD
LJP370	Oct2018	Gutting, suction	Pseudomonas fluorescens	rpoD
LJP371	Oct2018	Gutting, suction	Pseudomonas azotoformans	16S
LJP372	Oct2018	Gutting, suction	Pseudomonas sp.	16S
LJP373	Oct2018	Gutting, suction	Pseudomonas fluorescens	rpoD
LJP374	Oct2018	Gutting, suction	Pseudomonas fluorescens	rpoD
LJP375	Oct2018	Gutting, suction	Pseudomonas azotoformans	16S
LJP376	Oct2018	Gutting, suction	Pseudomonas sp.	rpoD
LJP378	Oct2018	Gutting, suction	Stenotrophomonas rhizophila	16S
LJP379	Oct2018	Gutting, suction	Pseudomonas fluorescens	rpoD
LJP380	Oct2018	Gutting, suction	Pseudomonas sp.	rpoD
LJP381	Oct2018	Gutting, suction	Pseudomonas fluorescens	rpoD
LJP382	Oct2018	Gutting, suction	Pseudomonas fluorescens	rpoD
LJP383	Oct2018	Gutting, suction	Pseudomonas fluorescens	16S
LJP384	Oct2018	Gutting, suction	Pseudomonas fluorescens	rpoD
LJP385	Oct2018	Gutting, suction	Pseudomonas fluorescens	rpoD
LJP417	Oct2018	Head cutter	Pseudomonas fluorescens	rpoD
LJP418	Oct2018	Head cutter	Pseudomonas marginalis	16S
LJP419	Oct2018	Head cutter	Pseudomonas fluorescens	rpoD
LJP420	Oct2018	Head cutter	Stenotrophomonas rhizophila	16S
LJP421	Oct2018	Head cutter	Pseudomonas lurida	rpoD
LJP422	Oct2018	Head cutter	Pseudomonas fluorescens	rpoD
LJP423	Oct2018	Head cutter	Pseudomonas fluorescens	rpoD
LJP424	Oct2018	Head cutter	Stenotrophomonas sp.	16S
LJP425	Oct2018	Head cutter	Pseudomonas fluorescens	rpoD
LJP426	Oct2018	Head cutter	Pseudomonas fluorescens	rpoD
LJP658	May2019	Inlet water	Pseudoalteromonas distincta	16S
LJP659	May2019	Inlet water	Pseudomonas fluorescens	rpoD
LJP660	May2019	Inlet water	Pseudoalteromonas distincta	16S
LJP661	May2019	Inlet water	Pseudomonas fluorescens	rpoD
LJP705	May2019	Drain S	Pseudomonas fluorescens	rpoD
LJP706	May2019	Drain S	Pseudomonas gessardii	rpoD
LJP707	May2019	Drain S	Pseudomonas gessardii	rpoD
LJP708	May2019	Drain S	Pseudomonas sp.	rpoD
LJP709	May2019	Drain S	Pseudomonas sp.	rpoD
LJP710	May2019	Drain S	Pseudomonas azotoformans	16S
LJP711	May2019	Drain S	Pseudomonas sp.	rpoD
LJP712	May2019	Drain S	Pseudomonas sp.	rpoD
LJP713	May2019	Drain S	Pseudomonas fluorescens	rpoD
LJP714	May2019	Drain S	Pseudomonas gessardii	rpoD
LJP715	May2019	Drain S	Pseudomonas sp.	rpoD
LJP716	May2019	Drain S	Pseudomonas gessardii	rpoD
LJP717	May2019	Drain S	Stenotrophomonas sp.	16S
LJP718	May2019	Drain S	Pseudomonas fluorescens	rpoD
LJP719	May2019	Conveyor S	Pseudomonas fluorescens	rpoD
LJP720	May2019	Conveyor S	Pseudomonas fluorescens	rpoD
LJP721	May2019	Conveyor S	Pseudomonas fluorescens	rpoD
LJP722	May2019	Conveyor S	Pseudomonas libanensis	16S
LJP723	May2019	Conveyor S	Pseudomonas sp.	rpoD
LJP724	May2019	Conveyor S	Pseudomonas poae	16S
LJP725	May2019	Conveyor S	Pseudomonas fluorescens	rpoD
LJP726	May2019	Conveyor S	Pseudomonas fluorescens	rpoD
LJP727	May2019	Conveyor S	Pseudomonas fluorescens	rpoD
LJP728	May2019	Conveyor S	Pseudomonas paralactis	16S
LJP760	May2019	Head cutter	Pseudomonas putida	rpoD
LJP761	May2019	Head cutter	Serratia liquefaciens	16S
LJP762	May2019	Head cutter	Enterobacteriaceae bacterium	16S
LJP763	May2019	Head cutter	Serratia liquefaciens	16S
LJP764	May2019	Head cutter	Serratia liquefaciens	16S
LJP765	May2019	Head cutter	Enterobacteriaceae bacterium	16S
LJP766	May2019	Head cutter	Serratia liquefaciens	16S
LJP788	May2019	Conveyor F	Pseudomonas lundensis	rpoD
LJP794	May2019	Conveyor F	Serratia liquefaciens	16S
LJP795	May2019	Drain F	Pseudomonas fluorescens	rpoD
LJP796	May2019	Drain F	Pseudomonas fluorescens	rpoD
LJP797	May2019	Drain F	Pseudomonas azotoformans	16S
LJP798	May2019	Drain F	Pseudomonas fluorescens	rpoD
LJP799	May2019	Drain F	Pseudomonas sp.	rpoD
LJP800	May2019	Drain F	Pseudomonas sp.	rpoD
LJP801	May2019	Drain F	Pseudomonas sp.	rpoD
LJP802	May2019	Drain F	Pseudomonas sp.	rpoD
LJP823	May2019	Gills	Pseudomonas anguilliseptica	rpoD
LJP825	May2019	Fillet2	Serratia liquefaciens	16S
LJP826	May2019	Fillet2	Serratia liquefaciens	16S
LJP827	May2019	Fillet2	Serratia liquefaciens	16S
LJP828	May2019	Fillet2	Serratia liquefaciens	16S
LJP829	May2019	Fillet2	Serratia liquefaciens	16S
LJP830	May2019	Fillet2	Serratia liquefaciens	rpoD
LJP831	May2019	Fillet2	Serratia liquefaciens	rpoD
LJP832	May2019	Fillet2	Serratia liquefaciens	16S
LJP833	May2019	Fillet2	Pseudomonas lundensis	rpoD
LJP835	May2019	Skin1	Pseudomonas gessardii	rpoD
LJP836	May2019	Skin1	Pseudomonas fluorescens	rpoD
LJP837	May2019	Skin1	Pseudomonas sp.	rpoD
LJP838	May2019	Skin1	Pseudomonas sp.	rpoD
LJP839	May2019	Skin1	Pseudomonas sp.	rpoD
LJP840	May2019	Skin1	Pseudomonas extremaustralis	16S
LJP841	May2019	Skin1	Pseudomonas sp.	rpoD
LJP842	May2019	Skin1	Pseudomonas sp.	rpoD
LJP843	May2019	Skin1	Pseudomonas extremaustralis	16S
LJP844	May2019	Skin1	Pseudomonas azotoformans	rpoD
LJP845	May2019	Skin1	Pseudomonas fluorescens	rpoD
LJP846	May2019	Skin1	Pseudomonas sp.	rpoD
LJP847	May2019	Skin1	Serratia liquefaciens	16S
LJP848	May2019	Skin2	Pseudomonas sp.	rpoD
LJP849	May2019	Skin2	Serratia liquefaciens	16S
LJP850	May2019	Skin2	Pseudomonas fluorescens	rpoD
LJP851	May2019	Skin2	Serratia liquefaciens	16S
LJP854	May2019	Skin2	Serratia proteamaculans	rpoD
LJP856	May2019	Skin2	Serratia liquefaciens	16S
LJP857	May2019	Skin2	Serratia liquefaciens	16S
LJP858	May2019	Skin2	Serratia liquefaciens	16S
LJP859	May2019	Skin2	Pseudomonas fluorescens	rpoD
LJP860	May2019	Skin2	Stenotrophomonas rhizophila	16S
LJP861	May2019	Skin2	Serratia liquefaciens	16S
LJP862	May2019	Skin2	Serratia liquefaciens	16S
LJP863	May2019	Skin3	Pseudomonas sp.	rpoD
LJP864	May2019	Skin3	Pseudomonas fluorescens	rpoD
LJP865	May2019	Skin3	Pseudomonas fluorescens	rpoD
LJP866	May2019	Skin3	Pseudomonas fluorescens	rpoD
LJP867	May2019	Skin3	Pseudomonas fluorescens	rpoD
LJP868	May2019	Skin3	Aeromonas salmoncida	16S
LJP869	May2019	Skin3	Serratia liquefaciens	16S
LJP870	May2019	Skin3	Pseudomonas sp.	rpoD
LJP871	May2019	Skin3	Acinetobacter pittii	16S
LJP873	May2019	Skin3	Serratia liquefaciens	16S
LJP874	May2019	Skin3	Serratia fonticola	16S
LJP875	May2019	Skin3	Shewanella baltica/putrefaciens	16S
LJP876	May2019	Skin4	Serratia liquefaciens	16S
LJP877	May2019	Skin4	Shewanella putrefaciens	16S
LJP878	May2019	Skin4	Serratia liquefaciens	16S
LJP879	May2019	Skin4	Pseudomonas sp.	rpoD
LJP880	May2019	Skin4	Pseudomonas fluorescens	rpoD
LJP881	May2019	Skin4	Pseudomonas fluorescens	rpoD
LJP882	May2019	Skin4	Pseudomonas libanensis	rpoD
LJP883	May2019	Skin4	Pseudomonas fluorescens	rpoD
LJP884	May2019	Skin4	Pseudomonas libanensis	rpoD
LJP885	May2019	Skin4	Serratia fonticola	16S
LJP886	May2019	Skin4	Aeromonas salmoncida	16S
LJP887	May2019	Skin4	Pseudomonas fluorescens	rpoD
LJP888	May2019	Skin4	Pseudomonas libanensis	rpoD
LJP889	May2019	Skin4	Pseudomonas fluorescens	rpoD
LJP891	May2019	Skin4	Serratia liquefaciens	16S
LJP892	May2019	Skin4	Serratia fonticola	16S
LJP893	May2019	Skin4	Pseudomonas libanensis	rpoD
LJP894	May2019	Skin5	Pseudomonas sp.	rpoD
LJP895	May2019	Skin5	Pseudomonas veronii	rpoD
LJP896	May2019	Skin5	Pseudomonas extremaustralis	rpoD
LJP897	May2019	Skin5	Aeromonas salmoncida	16S
LJP898	May2019	Skin5	Pseudomonas sp.	rpoD
LJP899	May2019	Skin5	Pseudomonas fluorescens	rpoD
LJP900	May2019	Skin5	Aeromonas hydrophila	16S
LJP901	May2019	Skin5	Aeromonas sp.	16S
LJP903	May2019	Skin5	Pseudomonas sp.	rpoD
LJP904	May2019	Skin5	Pseudomonas lundensis	rpoD
LJP905	May2019	Skin5	Pseudomonas lundensis	rpoD
LJP906	May2019	Skin5	Pseudomonas fluorescens	rpoD
LJP907	May2019	Skin5	Pseudomonas fluorescens	rpoD
LJP908	May2019	Skin5	Pseudomonas fluorescens	rpoD
LJP909	May2019	Skin5	Shewanella baltica/putrefaciens	16S
LJP910	May2019	Skin5	Pseudomonas extremaustralis	rpoD
LJP912	May2019	Skin5	Pseudomonas fragi	rpoD
