# Supplementary material for: Antibiotic Resistance Properties among Pseudomonas spp. Associated with Salmon Processing Environments
Source: Microorganisms. 2022 Jul 14;10(7):1420. doi: 10.3390/microorganisms10071420 (PMC9319762; doi:10.3390/microorganisms10071420)
Supplement: Supplementary file 1 [file microorganisms-10-01420-s001.zip › Table S2.xlsx]

## Sheet: Sheet1
				Supplement material table S2
			Table S2:	Disc diffusion test for 222 isolates and 16 antibiotics belonging to seven different classes. The numbers indicates the zone diameter. Resistance according to EUCAST breakpoint table are highlighted in red.
					beta-lactams				Cephalosporins			Carbapenemems		Aminoglycosides		Tetracylines		Quinolones		Amphenicol
	Sampling point	Sampling time	Isolate	Identified spiecies	Ampicillin AMP10	Amoxycillin AML30	Piperacillin/ Tazobactam TZP36	Piperacillin PRL30	Cefotaxime CTX30	Ceftriaxone CRO30	Ceftazidime CAZ30	Meropenem MEM10	Imipenem IPM10	Amikacin AK30	Tobramycin TOB30	Doxycycline DO30	Tetracycline Te30	Ciprofloxacin CIP1	Oxolinic acid OA2	Florfenicol FFC30
	S3	12	LJP871	Acinetobacter pittii	12	14	23	20	21	19	24	31	30	20	24	25	21	22	18	<7
	2	8	LJP325	Aeromonas bestiarum	<7	<7	25	25	42	38	36	32	27	26	23	32	34	38	39	36
	S5	12	LJP900	Aeromonas hydophila	<8	<7	24	22	41	39	35	8	11	31	25	28	31	37	39	33
	S5	12	LJP901	Aeromonas sp.	<9	<7	19	12	36	37	30	27	27	22	24	28	31	35	37	31
	2	8	LJP328	Aeromonas hydrophila	<10	<7	23	22	39	32	33	33	28	23	25	19	15	40	39	31
	2	8	LJP308	Aeromonas pisciola	<7	<7	27	26	40	39	37	31	25	24	24	29	32	38	35	34
	S3	12	LJP868	Aeromonas salmonicida	<7	<7	27	22	42	37	35	35	32	22	23	28	32	36	36	37
	S4	12	LJP886	Aeromonas salmonicida	<7	<7	23	23	42	39	37	28	26	24	26	28	34	37	32	35
	S5	12	LJP897	Aeromonas salmonicida	<7	<7	20	20	40	31	35	31	27	24	24	26	30	36	38	34
	2	8	LJP318	Aeromonas salmonicida	<7	<7	27	24	40	37	36	30	25	24	24	29	24	34	37	35
	14	12	LJP762	Enterobacteriaceae bacterium	<7	<7	21	22	29	29	26	33	29	21	23	22	25	29	29	20
	14	12	LJP765	Enterobacteriaceae bacterium	<7	7	22	20	28	28	26	33	28	21	23	22	23	28	28	18
	18	8	LJP345	Enterobacteriaceae bacterium	16	19	25	27	29	31	30	31	30	23	25	23	24	29	31	19
	18	8	LJP346	Enterobacteriaceae bacterium	21	19	23	28	31	31	32	34	30	23	26	24	24	29	32	19
	Reference			Escherichia CCUG 17620	16	14	25	26	34	33	30	34	30	21	24	23	24	36	29	21
	2	8	LJP317	Morganella psychrotolerans	<7	<7	30	30	37	36	33	35	25	25	26	23	26	33	31	31
	2	8	LJP335	Morganella psychrotolerans	22	<7	29	27	36	32	33	35	30	24	26	32	27	29	34	33
	2	8	LJP324	Morganella psychrotolerans	<7	<7	26	26	35	26	29	35	27	24	27	24	30	35	32	29
	2	8	LJP333	Morganella psychrotolerans	<7	<7	30	31	37	40	34	36	25	26	28	24	30	35	33	29
	2	8	LJP334	Morganella psychrotolerans	<7	<7	27	26	33	36	32	35	24	24	27	25	30	34	30	29
	2	8	LJP319	Morganella psychrotolerans	<7	<7	26	27	34	38	29	29	27	23	26	24	26	38	40	26
	2	8	LJP323	Morganella psychrotolerans	<7	<7	27	28	34	37	31	35	25	25	30	24	28	39	39	25
	2	8	LJP332	Morganella psychrotolerans	<7	<7	27	26	34	37	32	35	27	25	29	25	31	38	39	27
	2	0	LJP008	Pseudoalteromonas distincta	38	35	40	40	38	48	45	42	34	31	33	31	28	39	31	32
	2	12	LJP 658	Pseudoalteromonas distincta	n.d	n.d	n.d	n.d	n.d	n.d	n.d	n.d	n.d	n.d	n.d	n.d	n.d	n.d	n.d	n.d
	2	12	LJP 660	Pseudoalteromonas distincta	n.d	n.d	n.d	n.d	n.d	n.d	n.d	n.d	n.d	n.d	n.d	n.d	n.d	n.d	n.d	n.d
	2	0	LJP 013	Pseudoalteromonas sp.	n.d	n.d	n.d	n.d	n.d	n.d	n.d	n.d	n.d	n.d	n.d	n.d	n.d	n.d	n.d	n.d
	2	0	LJP 015	Pseudoalteromonas issachenkonii	30	31	29	30	43	42	41	37	32	24	28	26	27	35	34	29
	2	0	LJP 007	Pseudoalteromonas sp.	35	39	40	43	45	46	40	45	37	31	37	34	34	43	34	39
	2	0	LJP 011	Pseudoalteromonas sp.	35	34	39	40	39	44	44	39	34	28	32	33	32	37	33	33
	2	0	LJP 010	Pseudoalteromonas sp.	34	33	38	38	43	45	43	41	34	28	32	32	31	33	34	34
	10	0	LJP029	Psedudomans sp.	<7	<7	26	26	15	15	27	27	16	25	28	24	23	26	15	8
	8	0	LJP035	Psedudomonas fluorescens	<7	<7	25	28	12	12	26	26	16	25	26	22	24	26	16	8
	14	8	LJP421	Pseudomoans lurida	<7	<7	24	24	<7	<7	19	24	20	26	26	22	22	28	17	<7
	Reference			Pseudomonas aeruginosa	7	7	27	27	21	19	30	31	25	25	29	17	20	23	<7	<7
	G2	12	LJP823	Pseudomonas anguilliseptica	17	17	31	31	33	38	38	46	36	32	36	32	38	37	33	20
	10	8	LJP366	Pseudomonas azotoformans	<7	<7	27	27	18	19	26	25	19	27	26	24	23	31	19	9
	S1	12	LJP844	Pseudomonas azotoformans	<7	<7	27	28	12	12	27	18	14	27	28	27	26	24	12	<7
	18	8	LJP344	Pseudomonas azotoformans	<7	<7	25	24	<7	<7	26	27	16	25	26	22	20	27	16	<7
	10	8	LJP371	Pseudomonas azotoformans	<7	<7	29	27	17	16	28	24	14	26	27	28	24	27	17	8
	10	0	LJP026	Pseudomonas azotoformans	<7	<7	27	28	12	13	25	27	16	26	28	26	24	24	14	11
	10	8	LJP375	Pseudomonas azotoformans	<7	<7	23	24	<7	<7	26	27	23	25	27	21	22	28	14	<7
	22	12	LJP797	Pseudomonas azotoformans	<7	<7	23	24	<7	<7	26	25	17	22	25	22	23	30	15	<7
	7	12	LJP710	Pseudomonas azotoformans	<7	<7	26	28	13	15	27	25	24	26	29	24	23	29	16	8
	2	0	LJP009	Pseudomonas brenneri	28	29	37	36	41	46	43	41	38	32	34	30	29	42	36	35
	10	8	LJP360	Pseudomonas cedrina	<7	<7	27	27	8	14	26	23	15	26	26	27	26	27	17	<7
	8	0	LJP039	Pseudomonas cedrina	<7	<7	24	26	12	10	26	25	15	26	27	23	24	26	14	11
	10	0	LJP031	Pseudomonas cedrina	<7	<7	26	26	14	14	26	27	18	27	28	26	26	27	17	12
	8	0	LJP043	Pseudomonas synxantha	<7	<7	25	26	14	<7	24	26	15	24	26	24	23	24	12	9
	S1	12	LJP846	Unclassified Pseudomonas	<7	<7	24	25	<7	12	23	25	23	28	28	20	22	26	12	<7
	S3	12	LJP863	Unclassified Pseudomonas	<7	<7	23	24	11	10	26	25	28	27	27	23	22	26	16	<7
	S3	12	LPJ 870	Unclassified Pseudomonas	<7	<7	23	24	<7	13	24	26	26	26	29	24	24	28	15	<7
	S5	12	LPJ 896	Unclassified Pseudomonas	<7	<7	26	24	8	11	25	30	27	29	30	26	25	27	15	<7
	S5	12	LPJ 910	Pseudomonas extremaustralis	<7	<7	22	23	<7	12	26	22	25	28	29	24	23	29	15	<7
	S1	12	LJP 840	Pseudomonas extremaustralis	<7	<7	31	31	11	14	34	34	36	25	26	33	31	29	19	14
	S1	12	LJP 843	Pseudomonas extremaustralis	<7	<7	24	25	11	16	29	24	27	21	23	21	22	31	18	19
	S5	12	LPJ 899	Pseudomonas fluorescens	<7	<7	23	24	18	22	25	32	27	25	26	19	20	30	17	<7
	S1	12	LPJ 836	Pseudomonas fluorescens	<7	<7	22	23	17	18	23	30	32	26	27	24	24	33	22	<7
	S1	12	LPJ 838	Unclassified Pseudomonas	<7	<7	27	27	<7	14	25	33	27	26	27	19	22	26	15	10
	S1	12	LPJ 839	Unclassified Pseudomonas	<7	<7	26	26	<7	16	26	33	32	27	27	20	23	26	16	9
	S3	12	LPJ 867	Pseudomonas fluorescens	<7	<7	21	22	15	18	22	25	31	26	25	21	21	25	16	<7
	S4	12	LPJ 880	Pseudomonas fluorescens	<7	<7	28	27	14	16	28	24	24	26	27	23	25	31	20	<7
	S4	12	LPJ 881	Pseudomonas fluorescens	<7	<7	21	21	17	19	24	32	32	25	26	22	22	30	17	<7
	S4	12	LPJ 883	Pseudomonas fluorescens	<7	<7	26	26	<7	<7	27	28	19	26	27	24	24	24	10	<7
	S5	12	LPJ 906	Pseudomonas fluorescens	<7	<7	25	27	8	<7	26	23	24	28	29	25	25	33	16	9
	S5	12	LJP 907	Pseudomonas fluorescens	<7	<7	23	24	17	20	24	30	32	25	26	21	21	29	18	21
	S5	12	LJP 908	Pseudomonas fluorescens	<7	<7	22	22	17	30	24	29	29	25	24	20	21	28	17	21
	22	12	LJP 796	Pseudomonas fluorescens	<7	<7	26	28	7	<7	27	31	27	30	31	30	28	29	19	8
	10	8	LJP 383	Pseudomonas fluorescens	<7	<7	24	25	12	14	26	28	26	28	28	22	24	30	15	<7
	8	12	LJP 722	Pseudomonas fluorescens	<7	<7	26	25	10	14	26	25	18	28	29	25	25	29	15	<7
	22	12	LJP 800	Pseudomonas fluorescens	<7	<7	24	25	<7	10	24	26	27	26	29	22	21	29	17	9
	22	12	LJP 801	Pseudomonas fluorescens	<7	<7	25	25	<7	13	26	24	26	26	28	25	23	30	17	8
	22	12	LJP 795	Pseudomonas fluorescens	<7	<7	27	27	<7	<7	29	31	25	30	30	29	26	29	19	8
	10	8	LJP 362	Pseudomonas fluorescens	<7	<7	23	24	<7	<7	25	26	21	24	26	20	20	28	14	<7
	14	8	LJP 422	Pseudomonas fluorescens	<7	<7	23	23	<7	<7	24	26	22	25	26	21	22	27	13	<7
	10	8	LJP 374	Pseudomonas fluorescens	<7	<7	27	27	<7	<7	16	29	24	26	28	27	22	25	12	8
	14	8	LJP 419	Pseudomonas fluorescens	<7	<7	25	25	15	17	26	34	24	26	26	25	25	27	17	9
	7	12	LJP 713	Pseudomonas fluorescens	<7	<7	27	29	16	18	29	29	25	28	28	22	24	32	21	11
	8	12	LJP 721	Pseudomonas fluorescens	<7	<7	25	25	<7	14	27	24	18	26	28	24	25	30	15	<7
	8	12	LJP 719	Pseudomonas fluorescens	<7	<7	27	29	10	11	26	26	19	29	29	27	25	31	18	<7
	10	0	LJP 028	Pseudomonas fluorescens	<7	<7	25	28	12	<7	26	25	16	25	26	12	23	25	20	10
	8	0	LJP 040	Pseudomonas fluorescens	<7	<7	26	27	13	11	27	26	16	25	27	22	22	28	15	9
	8	0	LJP 044	Pseudomonas fluorescens	<7	<7	25	26	11	<7	<7	26	15	25	27	24	24	27	15	10
	8	0	LJP 045	Pseudomonas fluorescens	<7	<7	38	27	13	13	27	28	26	26	28	24	26	25	13	11
	18	8	LJP 341	Pseudomonas fluorescens	<7	<7	24	23	<7	<7	26	31	15	25	26	19	19	27	15	<7
	10	8	LJP 364	Pseudomonas fluorescens	<7	<7	26	27	14	13	26	23	14	25	25	24	25	26	21	<7
	14	8	LJP 426	Pseudomonas fluorescens	<7	<7	24	25	<7	<7	25	27	13	23	25	25	25	25	11	<7
	10	8	LJP 370	Pseudomonas fluorescens	<7	<7	24	25	10	11	25	27	21	25	26	22	20	30	15	<7
	10	0	LJP 030	Pseudomonas fluorescens	<7	<7	24	24	12	8	24	15	19	25	26	22	22	27	14	<7
	10	8	LJP 373a	Pseudomonas fluorescens	<7	<7	27	28	16	16	28	24	14	26	28	27	25	26	15	9
	14	8	LJP 417	Pseudomonas fluorescens	<7	<7	26	25	13	13	26	23	12	24	27	26	25	24	13	<7
	S1	12	LJP 845	Pseudomonas fluorescens	<7	<7	26	26	17	22	26	32	36	25	26	25	23	29	20	12
	S2	12	LJP 850	Pseudomonas fluorescens	<7	14	24	23	31	29	30	34	34	21	25	24	24	27	30	24
	S2	12	LJP 859	Pseudomonas fluorescens	13	14	23	26	32	31	29	34	31	22	25	24	22	31	31	19
	S3	12	LJP 864	Pseudomonas fluorescens	<7	<7	23	19	31	32	30	30	25	20	23	21	21	31	22	20
	S3	12	LJP 865	Pseudomonas fluorescens	<7	<7	23	23	32	29	29	28	27	22	23	21	20	31	31	19
	S3	12	LJP 866	Pseudomonas fluorescens	15	<7	25	26	34	30	26	36	31	22	24	20	22	34	30	23
	10	8	LJP 363	Pseudomonas fluorescens	<7	<7	22	31	18	21	24	35	33	26	25	20	19	30	20	9
	10	8	LJP 369	Pseudomonas fluorescens	<7	<7	24	23	17	22	25	36	33	25	26	20	20	30	20	10
	10	8	LJP 379	Pseudomonas fluorescens	<7	<7	22	22	19	19	24	33	27	26	26	21	10	29	18	<7
	10	8	LJP 381	Pseudomonas fluorescens	<7	<7	22	22	17	18	24	23	25	24	24	20	18	29	19	<7
	10	8	LJP 382	Pseudomonas fluorescens	<7	<7	21	21	16	18	23	30	32	24	26	19	19	28	17	<7
	10	8	LJP 384	Pseudomonas fluorescens	<7	<7	23	24	18	21	25	33	29	25	26	20	20	30	18	<7
	10	8	LJP 385	Pseudomonas fluorescens	<7	<7	22	23	18	21	25	34	29	25	26	20	19	29	17	<7
	14	8	LJP 423	Pseudomonas fluorescens	<7	<7	21	21	17	19	23	31	30	25	26	19	18	30	17	<7
	14	8	LJP 425	Pseudomonas fluorescens	<7	<7	19	21	16	18	22	29	31	23	25	19	18	28	16	<7
	2	0	LJP 014	Pseudomonas fluorescens	n.d	n.d	n.d	n.d	n.d	n.d	n.d	n.d	n.d	n.d	n.d	n.d	n.d	n.d	n.d	n.d
	2	12	LJP 661	Pseudomonas fluorescens	n.d	n.d	n.d	n.d	n.d	n.d	n.d	n.d	n.d	n.d	n.d	n.d	n.d	n.d	n.d	n.d
	2	12	LJP 659	Pseudomonas fluorescens	n.d	n.d	n.d	n.d	n.d	n.d	n.d	n.d	n.d	n.d	n.d	n.d	n.d	n.d	n.d	n.d
	7	12	LJP 705	Pseudomonas fluorescens	<7	<7	25	25	20	22	26	32	26	25	27	23	22	29	17	<7
	7	12	LJP 718	Pseudomonas fluorescens	<7	<7	21	22	15	15	20	29	30	25	26	23	21	30	20	<7
	22	12	LJP 798	Pseudomonas fluorescens	<7	<7	24	24	18	20	27	34	32	26	29	20	20	33	17	10
	8	8	LJP 339	Pseudomonas fluorescens	<7	<7	26	26	15	18	27	42	25	25	26	21	22	29	17	<7
	S4	12	LJP 887	Pseudomonas fluorescens	10	10	24	24	31	31	31	31	27	21	23	22	22	32	29	17
	S4	12	LJP 889	Pseudomonas fluorescens	<7	<7	24	23	<7	<7	25	17	18	25	26	25	26	31	20	8
	8	0	LJP 042	Pseudomonas fluorescens	<7	<7	24	25	<7	<7	22	36	24	25	26	23	23	29	18	10
	2	8	LJP 310	Pseudomonas fluorescens	<7	<7	22	22	18	20	25	36	31	26	28	25	23	32	19	13
	2	8	LJP 316	Pseudomonas fluorescens	<7	<7	22	22	18	31	25	25	31	25	27	25	23	23	13	<7
	2	8	LJP 321	Pseudomonas fluorescens	<7	<7	21	20	9	19	24	35	29	26	27	23	22	30	18	13
	2	8	LJP 326	Pseudomonas fluorescens	<7	<7	21	21	18	20	24	36	32	27	27	24	22	30	20	12
	8	12	LJP 720	Pseudomonas fluorescens	<7	<7	23	26	19	20	26	33	35	26	27	24	24	34	21	10
	8	12	LJP 725	Pseudomonas fluorescens	<7	<7	23	24	18	21	25	30	32	27	26	25	26	33	22	9
	8	12	LJP 727	Pseudomonas fluorescens	<7	<7	23	24	19	20	25	32	34	28	26	26	27	33	22	12
	8	12	LJP 726	Pseudomonas fluorescens	<7	<7	23	24	<7	<7	23	10	12	25	25	21	24	32	19	<7
	S5	12	LJP 912	Pseudomonas fragi	<7	<7	26	16	<7	15	28	30	27	29	29	24	22	30	16	<7
	S1	12	LPJ 835	Pseudomonas gessardii	<7	<7	26	34	<7	14	27	34	23	26	28	28	26	26	16	<7
	7	12	LJP 706	Pseudomonas gessardii	<7	<7	17	18	<7	<7	23	12	25	28	28	21	23	26	11	9
	7	12	LJP 707	Pseudomonas gessardii	<7	<7	16	17	<7	<7	22	13	29	28	28	23	24	27	11	<7
	7	12	LJP 714	Pseudomonas gessardii	<7	<7	20	19	<7	<7	25	19	26	28	29	23	25	30	14	9
	7	12	LJP 716	Pseudomonas gessardii	<7	<7	17	18	<7	<7	24	15	32	28	29	21	25	28	14	9
	2	8	LJP 314	Pseudomonas guineae	23	29	30	31	33	34	34	48	39	31	31	27	29	35	28	24
	2	8	LJP 315	Pseudomonas guineae	25	28	29	31	33	30	31	46	38	30	31	28	28	35	27	26
	S4	12	LJP 893	Pseudomonas libanensis	<7	<7	27	27	16	15	27	28	22	25	26	23	23	31	22	23
	S4	12	LJP 884	Pseudomonas libanensis	<7	<7	26	27	13	17	28	28	23	25	26	22	23	31	21	<7
	S4	12	LPJ 882	Pseudomonas libanesis	<7	<7	27	29	15	16	28	26	23	25	27	24	24	33	22	<7
	S4	12	LPJ 888	Pseudomonas libanesis	<7	<7	24	24	<7	<7	25	18	17	26	28	26	27	30	20	<7
	18	12	LJP 788	Pseudomonas lundensis	13	9	22	25	31	30	29	31	26	22	23	22	23	32	32	17
	F2	12	LPJ 833	Pseudomonas lundensis	<7	10	27	29	23	24	26	32	25	26	27	24	22	26	19	11
	S5	12	LPJ 905	Pseudomonas lundensis	<7	8	27	27	23	25	28	34	29	27	27	23	24	27	21	11
	S5	12	LJP 904	Pseudomonas lundensis	<7	12	29	29	25	26	27	31	27	27	26	25	28	26	30	28
	S1	12	LPJ 841	Unclassified Pseudomonas	<7	<7	28	28	17	16	29	33	26	29	31	25	25	31	17	<7
	14	8	LJP 418	Pseudomonas marginalis	<7	<7	24	24	<7	<7	24	26	13	23	25	24	25	23	12	<7
	2	8	LJP 309	Pseudomonas marincola	20	24	24	25	30	29	31	38	34	28	29	28	28	32	24	11
	8	12	LJP 728	Pseudomonas paralactis	<7	<7	28	27	<7	14	27	19	13	27	28	28	28	22	10	<7
	8	12	LJP 724	Pseudomonas poae	<7	<7	25	25	<7	12	28	25	20	27	28	23	27	29	15	<7
	2	8	LJP 312	Pseudomonas psudoalcaligenes	11	22	29	31	30	29	36	46	44	24	28	25	29	39	32	26
	14	12	LJP 760	Pseudomonas putida	<7	<7	31	33	16	<7	32	27	30	30	29	26	26	38	24	11
	10	0	LJP 027	Pseudomonas reactans	<7	<7	26	27	14	<7	23	25	16	26	27	23	23	28	15	8
	22	0	LJP 046	Pseudomonas sp.	<7	<7	27	25	13	16	27	30	19	27	27	22	20	29	17	<7
	8	0	LJP 032	Pseudomonas sp.	<7	<7	24	24	<7	<7	20	36	25	26	26	24	24	30	19	9
	8	0	LJP 034	Pseudomonas sp.	<7	<7	24	24	<7	<7	21	39	23	25	26	23	22	28	19	9
	8	0	LJP 041	Pseudomonas sp.	<7	<7	25	25	<7	<7	23	29	23	26	27	22	21	29	18	10
	10	8	LJP 367	Pseudomonas sp.	<7	<7	26	25	8	17	27	25	15	26	27	25	23	27	16	<7
	10	8	LJP 368	Pseudomonas sp.	<7	<7	28	27	16	13	28	36	14	25	27	28	26	26	16	<7
	10	8	LJP 376	Pseudomonas sp.	<7	<7	27	26	15	13	26	23	13	25	26	26	25	26	15	<7
	10	8	LJP 380	Pseudomonas sp.	<7	<7	25	26	12	12	25	33	13	24	25	27	25	24	15	<7
	S1	12	LJP 842	Pseudomonas sp.	<7	<7	25	25	12	16	27	32	29	27	28	24	23	38	16	8
	S2	12	LJP 848	Pseudomonas sp.	<7	<7	27	28	13	16	28	30	30	28	30	22	21	30	17	10
	S4	12	LJP 879	Pseudomonas sp.	<7	<7	26	27	16	27	27	27	22	25	25	21	22	32	22	<7
	S5	12	LJP 894	Pseudomonas sp.	21	10	24	27	34	30	26	35	32	21	24	20	22	34	31	22
	S5	12	LJP 898	Pseudomonas sp.	<7	<7	26	27	12	16	28	30	28	26	29	24	20	29	16	20
	S5	12	LJP 903	Pseudomonas sp.	<7	<7	27	28	<7	20	29	35	33	19	30	25	25	29	19	25
	S1	12	LJP 837	Pseudomonas sp.	<7	<7	26	27	12	18	27	33	34	27	30	20	19	28	16	11
	7	12	LJP 708	Pseudomonas sp.	<7	<7	26	27	9	18	27	34	26	27	29	23	20	29	16	<7
	7	12	LJP 711	Pseudomonas sp.	<7	<7	25	25	<7	18	24	34	29	28	31	21	22	33	16	12
	7	12	LJP 712	Pseudomonas sp.	<7	<7	28	29	13	22	30	37	28	29	31	21	21	33	19	9
	7	12	LJP 715	Pseudomonas sp.	<7	<7	27	26	<7	21	27	35	25	30	30	23	25	34	18	<7
	7	12	LJP 709	Pseudomonas sp.	<7	<7	23	24	17	20	26	32	32	27	28	23	25	31	18	10
	2	8	LJP 313	Pseudomonas sp.	21	22	26	25	29	31	32	44	39	29	29	27	28	35	28	12
	2	8	LJP 320	Pseudomonas sp.	23	24	30	29	31	30	33	43	39	27	29	31	30	35	28	13
	2	8	LJP 311	Pseudomonas sp.	12	16	25	26	28	31	31	46	39	29	30	31	30	37	29	17
	22	12	LJP 799	Pseudomonas sp.	<7	<7	22	24	<7	12	25	23	25	27	30	22	20	31	16	<7
	22	12	LJP 802	Pseudomonas sp.	<7	<7	24	25	<7	14	25	24	27	26	29	22	23	32	17	<7
	8	12	LJP 723	Pseudomonas sp.	<7	<7	23	24	8	<7	24	9	12	26	27	24	27	32	20	<7
	10	8	LJP 365	Pseudomonas sp.	<7	<7	26	27	16	17	27	35	25	25	26	23	22	30	21	9
	10	8	LJP 372	Pseudomonas sp.	<7	<7	23	23	18	29	24	35	33	26	28	22	21	29	17	10
	18	8	LJP 343	Pseudomonas sp.	<7	<7	31	31	15	<7	30	27	26	28	27	24	25	37	28	10
	2	8	LJP 327	Pseudomonas sp.	22	26	28	28	29	32	29	34	36	30	30	24	26	30	23	18
	2	8	LJP 329	Pseudomonas sp.	22	27	28	29	29	30	30	47	40	29	29	27	29	36	26	16
	8	0	LJP 033	Pseudomonas tolaasii	<7	<7	27	27	13	13	25	29	17	25	27	23	25	28	16	9
	8	0	LJP 038	Pseudomonas tolaasii	<7	<7	26	28	11	11	27	25	16	26	27	22	24	28	15	10
	8	0	LJP 037	Pseudomonas umsongensis	<7	<7	27	27	13	12	27	27	16	26	27	23	23	28	14	10
	S5	12	LPJ 895	Pseudomonas veronii	<7	<7	30	30	12	18	28	30	26	28	28	25	26	33	19	12
	S4	12	LJP 885	Serratia fonticola	<7	<7	30	21	23	20	32	33	31	24	25	23	26	34	32	25
	S2	12	LJP 858	Serratia liquefaciens	<7	13	26	22	32	29	29	33	31	23	25	23	22	27	29	19
	F2	12	LJP 831	Serratia liquefaciens	11	10	25	24	32	31	32	31	27	22	23	21	22	31	31	20
	F2	12	LJP 830	Serratia liquefaciens	11	11	24	25	33	31	30	31	31	21	23	22	20	32	31	18
	18	8	LJP 347	Serratia proteamaculans	19	18	24	26	31	32	29	33	31	23	25	23	23	28	29	20
	S2	12	LJP 854	Serratia proteamaculans	<7	13	23	19	32	30	29	34	30	21	23	23	22	27	30	19
	18	8	LJP 342	Serratia sp.	11	12	21	23	27	26	26	32	29	21	24	22	24	30	30	20
	S3	12	LJP 874	Serratia fonticola	<7	<7	25	30	29	26	31	30	27	22	24	23	24	30	30	22
	S4	12	LJP 892	Serratia fonticola	<7	<7	28	9	9	9	31	33	26	22	24	21	22	32	31	24
	14	12	LJP 764	Serratia liquefaciens	<7	12	22	23	29	30	29	34	29	21	23	22	24	28	28	20
	20	12	LJP 794	Serratia liquefaciens	<7	<7	22	22	16	19	27	12	29	23	24	23	23	31	19	21
	F2	12	LJP 825	Serratia liquefaciens	11	11	24	25	32	29	29	30	27	20	23	23	24	33	31	16
	F2	12	LJP 826	Serratia liquefaciens	12	11	24	25	31	32	30	31	26	20	23	22	24	31	30	17
	F2	12	LJP 827	Serratia liquefaciens	12	10	25	27	32	33	31	32	28	22	24	23	25	33	32	20
	F2	12	LJP 828	Serratia liquefaciens	10	10	24	25	30	31	29	32	28	22	24	22	24	33	31	18
	F2	12	LJP 829	Serratia liquefaciens	10	10	23	25	32	31	29	32	25	20	23	21	24	32	30	17
	F2	12	LJP 832	Serratia liquefaciens	9	11	23	24	30	30	31	32	27	21	23	22	24	32	30	18
	S1	12	LPJ 847	Serratia liquefaciens	<7	<7	23	24	<7	8	24	27	24	27	26	21	24	27	14	<7
	S2	12	LJP 849	Serratia liquefaciens	12	12	23	23	30	31	30	32	30	20	23	23	23	28	28	18
	S2	12	LJP 851	Serratia liquefaciens	12	12	22	24	31	32	30	32	30	20	24	24	24	27	30	18
	S2	12	LJP 856	Serratia liquefaciens	9	15	23	23	30	31	31	31	31	21	24	23	23	27	29	19
	S2	12	LJP 857	Serratia liquefaciens	9	15	24	24	30	32	31	33	30	21	24	24	24	29	31	18
	S2	12	LJP 861	Serratia liquefaciens	<7	12	26	26	24	27	28	33	26	27	27	24	27	26	19	11
	S2	12	LJP 862	Serratia liquefaciens	<7	<7	27	28	11	16	28	30	26	27	27	24	27	33	16	12
	S3	12	LJP 869	Serratia liquefaciens	9	9	22	23	30	29	28	28	26	20	23	22	24	30	28	20
	S3	12	LJP 873	Serratia liquefaciens	10	<7	23	25	30	31	30	29	27	22	24	21	23	33	30	21
	S4	12	LJP 876	Serratia liquefaciens	<7	<7	31	30	15	28	30	29	29	27	31	26	27	33	19	14
	S4	12	LJP 878	Serratia liquefaciens	9	11	23	24	30	30	29	31	27	22	23	21	23	32	30	18
	S4	12	LJP 891	Serratia liquefaciens	9	10	24	24	31	30	29	29	27	22	23	22	24	31	29	20
	14	12	LJP 761	Serratia liquefaciens	<7	11	21	20	28	28	25	33	27	20	22	21	24	27	27	17
	14	12	LJP 763	Serratia liquefaciens	<7	<7	21	23	29	27	26	34	30	23	25	22	24	32	30	21
	14	12	LJP 766	Serratia liquefaciens	<7	11	21	22	27	28	26	34	28	21	23	21	21	30	30	19
	S3	12	LJP 875	Shewanella baltica/putrefaciens	22	15	32	31	35	33	34	36	35	27	26	31	28	29	31	38
	S5	12	LJP 909	Shewanella baltica/putrefaciens	24	20	32	31	34	32	32	35	36	26	27	32	31	29	31	40
	S4	12	LJP 877	Shewanella putrefaciens	21	15	31	31	36	32	31	35	36	27	27	31	27	27	32	36
	S2	12	LJP 860	Stenotrophomonas rhizophila	<7	<7	20	14	15	14	24	32	8	10	21	31	23	19	26	26
	10	8	LJP 378	Stenotrophomonas rhizophila	<7	<7	24	22	13	10	24	32	26	21	23	28	23	20	26	25
	14	8	LJP 420	Stenotrophomonas rhizophila	<7	<7	24	25	13	11	27	34	26	21	24	27	24	20	27	26
	14	8	LJP 424	Stenotrophomonas sp.	<7	<7	24	24	14	11	25	32	24	17	20	28	26	14	24	24
	7	12	LJP 717	Stenotrophomonas sp.	21	16	26	26	29	29	28	42	10	10	17	33	24	19	25	26
	2	0	LJP 012	Stenotrophomonas rhizophila	n.d	n.d	n.d	n.d	n.d	n.d	n.d	n.d	n.d	n.d	n.d	n.d	n.d	n.d	n.d	n.d
