# Supplementary material for: Antibiotic Resistance Properties among Pseudomonas spp. Associated with Salmon Processing Environments
Source: Microorganisms. 2022 Jul 14;10(7):1420. doi: 10.3390/microorganisms10071420 (PMC9319762; doi:10.3390/microorganisms10071420)
Supplement: Supplementary file 1 [file microorganisms-10-01420-s001.zip › Table S3.xlsx]

## Sheet: Suppl table 3 Reference strains
Supplemet material, Table S3
Table S3: Reference strains used in this study. Accession number for each sequence is given and RefSeq assembly accession number is given if available. An X indicates in which analysis the reference strain has been used.
Reference strain	Accession number	Genome assembly	Phylogenetic tree rpoD	Mapping WGS	Phylogenetic tree WGS
Pseudomonas sp. J380	NZ_CP043060.1	GCF_009827115.1		X	X
Pseudomonas fluorescens strain PF08	NZ_CP032618.1	GCF_003626995.1		X	X
Pseudomonas synxantha strain R6-28-08	NZ_CP027756.1	GCF_003851555.1	X	X	X
Pseudomonas gessardi LMG 21604	NZ_FNKR01000003.1	GCF_900101185.1		X	X
Pseudomonas sivasensis BsEB-1	NZ_CP090029.1	GCF_021391435.1		X	X
Pseudomonas libanensis DMSP-1	NZ_CP034425.1	GCF_003952245.1		X	X
Pseudomonas sp. FDAARGOS_380	NZ_CP023969.1	GCF_002591235.1		X	X
Pseudomonas sp. SXM-1	NZ_CP038001.1	GCF_004379315.1		X	X
Pseudomonas sp. NIBR-H-19	NZ_CP089304.1	GCF_021228675.1		X	X
Pseudomonas aeruginosa DSM 50071	NZ_CP012001.1	GCF_001045685.1		X	X
Pseudomonas lundensis	NZ_CP062158.2	GCA_001020725.3	X
Pseudomonas koreensis LMG 21318	NZ_LT629687.1	GCF_001605965.1	X
Pseudomonas marginalis H21	NZ_LACF01000008.1	GCF_000967935.1	X
Pseudomonas tolaasii NCPPB 2192	NZ_PHHD01000001.1		X
Pseudomonas azotoformans LMG 21611	NZ_LT629702.1	GCF_900103345.1	X
Pseudomonas veronii R02	NZ_CP018420.1		X
Pseudomonas aeruginosa PAO1	NC_002516.2	GCF_000006765.1	X
Pseudomonas fluorescens ATCC 13525	NZ_LT907842.1		X
