# Supplementary material for: Antibiotic Resistance Properties among Pseudomonas spp. Associated with Salmon Processing Environments
Source: Microorganisms. 2022 Jul 14;10(7):1420. doi: 10.3390/microorganisms10071420 (PMC9319762; doi:10.3390/microorganisms10071420)
Supplement: Supplementary file 1 [file microorganisms-10-01420-s001.zip › Table S4.xlsx]

## Sheet: Sheet1
Supplement material
Table S4:	Overview of the 30 Pseudomonas isolates that were whole genome sequenced and the results from KmerFinder. The Score is the total number of matching Kmers between the query and the template. Query Coverage (%) is the percentage of input Kmers that match the temlate, while Template Coverage (%) is the template coverage. Depth gives an estimation of the sequencing depth. Isolates with low similarity…
	KmerFinder
Sample ID	Most similar species/strain from RefSeq (Reference used for mapping in Geneious assembly)	Score	QC	TC	Depth
LJP028	Pseudomonas sp. J380	55199978	89.89	90.67	313.01
LJP030	Pseudomonas fluorescens strain PF08	14002675	31.79	36.28	83.96
LJP040	Pseudomonas sp. J380	43982064	91.07	90.66	249.4
LJP042	Pseudomonas fluorescens strain W-6	35155798	77.53	84.88	209.32
LJP044	Pseudomonas sp. J380	36951100	90.9	90.67	209.53
LJP045	Pseudomonas sp. J380	45522160	89.7	90.68	258.13
LJP341	Pseudomonas fluorescens strain Pt14	36639634	78.09	87.32	224.53
LJP364	Pseudomonas sp. J380	31257867	72.2	78.84	177.25
LJP374	Pseudomonas synxantha strain R6-28-08	8998674	26.02	24.88	47.41
LJP417	Pseudomonas sp. J380	29039469	72.85	78.79	164.67
LJP426	Pseudomonas sp. J380	52040578	81.99	91.06	295.09
LJP316	Pseudomonas sp. Seg1	7935265	18.07	19.11	43.42
LJP321	Pseudomonas sp. Seg1	7509073	18.3	18.82	41.08
LJP379	Pseudomonas sp. Seg1	7420084	17.49	18.59	40.6
LJP719	Pseudomonas sp. FDAARGOS_380	24073438	65.02	72.53	132.71
LJP726	Pseudomonas fluorescens PF08	27529487	71.36	85.01	165.06
LJP883	Pseudomonas synxantha strain R6-28-08	15013660	24.46	23.83	79.09
LJP760	Pseudomonas sp. SXM-1	31293894	66.85	79.88	159.86
LJP026	Pseudomonas sp. J380	42561232	91.39	90.69	241.34
LJP344	Pseudomonas fluorescens strain Pt14	40834458	78.44	87.38	250.24
LJP797	Pseudomonas libanensis	37593720	84.04	93	215.49
LJP844	Pseudomonas sp. J380	31832144	68.24	77.86	180.5
LJP031	Pseudomonas sp. J380	46030063	89.93	90.67	261.01
LJP039	Pseudomonas sp. J380	45909919	89.3	90.68	260.33
LJP360	Pseudomonas sp. J380	33156322	71.7	79.03	188.01
LJP043	Pseudomonas sp. J380	38075047	89.8	90.67	215.9
LJP418	Pseudomonas sp. J380	38673555	82.26	91.05	219.3
LJP707	Pseudomonas fluorescens strain PF08	12405343	24.67	31.74	24.67
LJP722	Pseudomonas sp. FDAARGOS_380	27593533	65.09	72.56	152.11
LJP728	Pseudomonas sp. J380	33123129	69.1	77.93	187.82
