# Supplementary material for: Antibiotic Resistance Properties among Pseudomonas spp. Associated with Salmon Processing Environments
Source: Microorganisms. 2022 Jul 14;10(7):1420. doi: 10.3390/microorganisms10071420 (PMC9319762; doi:10.3390/microorganisms10071420)
Supplement: Supplementary file 1 [file microorganisms-10-01420-s001.zip › Table S5.xlsx]

## Sheet: Sheet1
	Supplement material, Table S5
	Table S5: Overwiev of both strict hits and some loose hits of antimicrobial determinants from CARD RGI for each isolate. The number of loose hits are shown. In addition, which mex genes, Opm genes, Opr genes and ade genes that were detected.
	Isolate ID	Strict hits	Associated efflux system	#loose hits	Loose hit-genes to complete the systems	Potentially complete system	Predicted resistance	Comment
		adeF	AdeFGH	471	adeL,G,R,B,S,N	No		lacks adeH
	LJP026	Paer_soxR	mexGHI-opmD		MexC,Q,E,D,T,P,K,T,A,J,L,M,N,Z,S OpmB,H,E OprM,N	MexMN-OprM, MexPQ-OpmE, MexJK-OpmH, MexJK-OprM	phenicols, macrolides, carbapenems, tetracyclins, disinfecting agents
		Abau_AbaQ	MFS transporter			Yes	Quinolones	MFS transporter - direct pumpingof antibiotic out of a cell to confer resistance
		adeF	AdeFGH	467	adeL,G,R,S,N,	No		lacks adeH
	LJP028	Paer_soxR	mexGHI-opmD		C,Q,E,T,P,K,A,J,L,M,N,Z,S OpmB,H,E OprM,N	MexMN-OprM, MexPQ-OpmE, MexJK-OpmH, MexJK-OprM	phenicols, macrolides, carbapenems, tetracyclins, disinfecting agents
		Abau_AbaQ	MFS transporter			Yes	Quinolones	MFS transporter
		adeF	AdeFGH	432	adeL,A,N,R,S	No		mangler GH
	LJP030				MexJ,K,A,L,E,C,Z,P,V,W,M,N,H,S,T OpmH,B,E, OprM,N	MexMN-OprM, MexJK-OpmH, MexJK-OprM, MexVW-OprM	phenicols, macrolides, tetracyclins, disinfecting agents, fluoroquinolones
		adeF	AdeFGH	469	adeL,G,R,S,N,	No		lacks adeH
	LJP031	Paer_soxR	mexGHI-opmD		MexC,Q,E,T,P,K,A,J,L,M,N,Z,T,S OpmB,H,E OprM,N	MexMN-OprM, MexPQ-OpmE, MexJK-OpmH, MexJK-OprM	phenicols, macrolides, carbapenems, tetracyclins, disinfecting agents
		Abau_AbaQ	MFS transporter			Yes	Quinolones	MFS transporter
		adeF	AdeFGH	470	adeL,G,R,S,N,			lacks adeH
	LJP039	Paer_soxR	mexGHI-opmD		MexC,Q,E,T,P,K,A,J,L,M,N,Z,T,S OpmB,H,E OprM,N	MexMN-OprM, MexPQ-OpmE, MexJK-OpmH, MexJK-OprM	phenicols, macrolides, carbapenems, tetracyclins, disinfecting agents
		Abau_AbaQ	MFS transporter			Yes	Quinolones	MFS transporter
		adeF	AdeFGH	450	adeL,S,R,G			lacks adeH
	LJP040	Paer_soxR	mexGHI-opmD		MexK,J,L,M,N,C,P,Q,E,T,A,Z,S OpmB,H,E OprM,N	MexMN-OprM, MexPQ-OpmE, MexJK-OpmH, MexJK-OprM	phenicols, macrolides, carbapenems, tetracyclins, disinfecting agents
		Abau_AbaQ	MFS transporter			Yes	Quinolones	MFS transporter
		adeF	AdeFGH	517	adeL,H,S,N,R			lacks adeG
	LJP042	Paer_soxR	mexGHI-opmD		MexN,M,L,J,K,B,A,T,C,E,R,Q,X,Z,V,W,H,S,T OpmH,B oprN,M	MexAB-OprM, MexMN-OprM, MexJK-OpmH, MexJK-OprM, MexVW-OprM	peptides, sulfonamides, penams, diaminopyrimidine, carbapenems, cephalosporins, aminocoumarin, macrolides, monobactams, tetracyclines, fluoroquinolones, phenicols, cephamycin, penems, disinfecting agents
		Abau_AbaQ	MFS transporter			Yes	Quinolones	MFS transporter
		adeF	AdeFGH	467	adeL,G,R,S,N,			lacks adeH
	LJP043	Paer_soxR	mexGHI-opmD		MexC,Q,E,T,P,K,A,J,L,M,N,Z,T,S OpmB,H,E OprM,N	MexMN-OprM, MexPQ-OpmE, MexJK-OpmH, MexJK-OprM	phenicols, macrolides, carbapenems, tetracyclins, disinfecting agents
		Abau_AbaQ	MFS transporter			Yes	Quinolones	MFS transporter
		adeF	AdeFGH	447	adeL,S,R,G			lacks adeH
	LJP044	Paer_soxR	mexGHI-opmD		MexK,J,L,M,N,C,P,E,T,Q,A,Z,S OpmB,H,E OprN,M	MexMN-OprM, MexPQ-OpmE, MexJK-OpmH, MexJK-OprM	phenicols, macrolides, carbapenems, tetracyclins, disinfecting agents
		Abau_AbaQ	MFS transporter			Yes	Quinolones	MFS transporter
		adeF	AdeFGH	451	adeL,S,H,R,G	ja		adeFGH
	LJP045	Paer_soxR	mexGHI-opmD		MexK,J,L,M,N,C,P,E,T,Q,A,B,Z,S OpmH,B,E OprN,M	MexAB-OprM, MexMN-OprM, MexJK-OpmH, MexJK-OprM, MexPQ-OpmE	peptides, sulfonamides, penams, diaminopyrimidine, carbapenems, cephalosporins, aminocoumarin, macrolides, monobactams, tetracyclines, fluoroquinolones, phenicols, cephamycin, penems, disinfecting agents
		Abau_AbaQ	MFS transporter			Yes	Quinolones	MFS transporter
		adeF	AdeFGH	451	adeL,S,H,R	nei		lacks adeG
	LJP316	Paer_soxR	mexGHI-opmD		MexL,V,W,M,N,J,K,B,A,T,Z,E,C,Q,S OpmH,B oprN,M	MexAB-OprM, MexMN-OprM, MexJK-OpmH, MexJK-OprM, MexVW-OprM	peptides, sulfonamides, penams, diaminopyrimidine, carbapenems, cephalosporins, aminocoumarin, macrolides, monobactams, tetracyclines, fluoroquinolones, phenicols, cephamycin, penems, disinfecting agents
		Abau_AbaQ	MFS transporter			Yes	Quinolones	MFS transporter
		adeF	AdeFGH	449	adeL,S,R	nei		lacks adeG and H
	LJP321	Paer_soxR	mexGHI-opmD		MexL,V,W,M,N,J,K,B,A,T,Z,E,C,Q,S OpmH,B oprN,M	MexAB-OprM, MexMN-OprM, MexJK-OpmH, MexJK-OprM, MexVW-OprM	peptides, sulfonamides, penams, diaminopyrimidine, carbapenems, cephalosporins, aminocoumarin, macrolides, monobactams, tetracyclines, fluoroquinolones, phenicols, cephamycin, penems, disinfecting agents
		Abau_AbaQ	MFS transporter			Yes	Quinolones	MFS transporter
		adeF	AdeFGH	449	adeL,S,H,R,G	ja		AdeFGH
	LJP341	Paer_soxR	mexGHI-opmD		MexK,J,L,M,N,C,P,Q,E,Z,T,A,S OpmB,H,E oprN,M	MexMN-OprM, MexPQ-OpmE, MexJK-OpmH, MexJK-OprM	phenicols, macrolides, carbapenems, tetracyclins, disinfecting agents
		Abau_AbaQ	MFS transporter			Yes	Quinolones	MFS transporter
		adeF	AdeFGH	458	adeL,G,R,S,H	ja		AdeFGH
	LJP344	Paer_soxR	mexGHI-opmD		MexI,C,Q,E,Z,T,P,K,A,J,L,M,N,T,S OpmB,H,E oprM,N	MexMN-OprM, MexPQ-OpmE, MexJK-OpmH, MexJK-OprM	phenicols, macrolides, carbapenems, tetracyclins, disinfecting agents
		Abau_AbaQ	MFS transporter			Yes	Quinolones	MFS transporter
		adeF	AdeFGH	481	adeL,G,R,B,S,N	nei		lacks adeH
	LJP360	Paer_soxR	mexGHI-opmD		MexQ,E,Z,C,D,T,P,K,A,J,L,M,N,V,H,T,S OpmB,H,E OprM,N	MexMN-OprM, MexPQ-OpmE, MexJK-OpmH, MexJK-OprM	phenicols, macrolides, carbapenems, tetracyclins, disinfecting agents
		Abau_AbaQ	MFS transporter			Yes	Quinolones	MFS transporter
		adeF	AdeFGH	416	adeL,S,B,R,G	nei
	LJP364	Paer_soxR	mexGHI-opmD		MexH,N,M,L,J,K,A,T,D,C,Z,E,Q,S,T OpmH,B oprN,M	MexMN,OprM, MexJK-OpmH, MexJK-OprM	phenicols, macrolids, tetracyclines, disinfecting agents
		Abau_AbaQ	MFS transporter			Yes	Quinolones	MFS transporter
		adeF	AdeFGH	424	adeL,S,N,R	nei		lacks adeG and H
	LJP374	Paer_soxR	mexGHI-opmD		MexL,H,N,M,J,K,A,T,C,Z,E,Q,T,S OpmH,B oprN,M	MexMN,OprM, MexJK-OpmH, MexJK-OprM	phenicols, macrolids, tetracyclines, disinfecting agents
		Abau_AbaQ	MFS transporter			Yes	Quinolones	MFS transporter
		adeF	AdeFGH	441	adeL,S,B,R	nei		lacks adeG and H
	LJP379	Paer_soxR	mexGHI-opmD		MexL,V,W,M,N,J,P,K,B,A,T,Z,E,C,Q,S,T OpmH,B oprN,M	MexAB-OprM, MexMN-OprM, MexJK-OpmH, MexJK-OprM, MexVW-OprM	peptides, sulfonamides, penams, diaminopyrimidine, carbapenems, cephalosporins, aminocoumarin, macrolides, monobactams, tetracyclines, fluoroquinolones, phenicols, cephamycin, penems, disinfecting agents
		Abau_AbaQ	MFS transporter			Yes	Quinolones	MFS transporter
		adeF	AdeFGH	479	adeL,G,R,B,S,N	nei		lacks adeH
	LJP417	Paer_soxR	mexGHI-opmD		MexQ,E,Z,C,D,T,P,K,A,J,L,M,N,V,H,T,S opmB,H,E oprM,N	MexMN-OprM, MexPQ-OpmE, MexJK-OpmH, MexJK-OprM	phenicols, macrolides, carbapenems, tetracyclins, disinfecting agents
		Abau_AbaQ	MFS transporter			Yes	Quinolones	MFS transporter
		adeF	AdeFGH	475	adeL,G,R,S,N	nei		lacks adeH
	LJP418	Paer_soxR	mexGHI-opmD		MexC,Q,E,T,P,K,A,J,L,M,N,W,V,Z,T,S OpmB,H,E oprM,N	MexMN-OprM, MexPQ-OpmE, MexJK-OpmH, MexJK-OprM, MexVW-OprM	phenicols, carbapenems, tetracyclines, macrolides, fluoroquinolones, disinfecting agents
		Abau_AbaQ	MFS transporter			Yes	Quinolones	MFS transporter
		adeF	AdeFGH	480	adeL,G,R,S,H,N	ja		adeFGH
	LJP426	Paer_soxR	mexGHI-opmD		MexC,Q,E,T,P,K,A,J,L,M,N,W,V,Z,T,S OpmB,H,E oprM,N	MexMN-OprM, MexPQ-OpmE, MexJK-OpmH, MexJK-OprM	phenicols, macrolides, carbapenems, tetracyclins, disinfecting agents
		Abau_AbaQ	MFS transporter			Yes	Quinolones	MFS transporter
		adeF	AdeFGH	478	adeL,R,N,A,S	No		lacks adeG and H
	LJP707				MexL,C,E,K,A,K,J,V,P,H,N,M,W,I,D,Z,S,T opmB,H,D oprN,M	MexMN-OprM, MexJK-OpmH, MexJK-OprM, MexVW-OprM	phenicols, macrolides, tetracyclines, fluoroquinolones, disinfecting agents
		adeF	AdeFGH	474	adeL,S,R	No		lacks adeG and H
	LJP719	Paer_soxR	mexGHI-opmD		MexK,J,L,M,N,W,V,P,Q,E,Z,C,T,A,B,S opmB,H,E OprN,M	MexAB-OprM, MexMN-OprM, MexPQ-OpmE, MexJK-OpmH, MexJK-OprM, MexVW-OprM	peptides, sulfonamides, penams, diaminopyrimidine, carbapenems, cephalosporins, aminocoumarin, macrolides, monobactams, tetracyclines, fluoroquinolones, phenicols, cephamycin, penems, disinfecting agents	mexAB-OprM
		Abau_AbaQ	MFS transporter			Yes	Quinolones	MFS transporter
		adeF	AdeFGH	468	adeL,H,S,R			lacks adeG
	LJP722	Paer_soxR	mexGHI-opmD		MexV,Q,N,M,L,J,K,A,T,C,Z,E,P,W,H,S,T OpmH,B;E OprN,M	MexMN-OprM, MexPQ-OpmE, MexJK-OpmH, MexJK-OprM, MexVW-OprM	phenicols, carbapenems, tetracyclines, macrolides, fluoroquinolones, disinfecting agents
		Abau_AbaQ	MFS transporter			Yes	Quinolones	MFS transporter
		adeF	AdeFGH	474	adeK,L,A,N,R,S			lacks adeG and H
	LJP726				MexL,J,K,B,A,Z,E,C,Z,J,K,P,V,W,M,N,H,S,T OpmH,B,E OprN,M	MexAB-OprM, MexMN-OprM, MexJK-OpmH, MexJK-OprM, MexVW-OprM	peptides, sulfonamides, penams, diaminopyrimidine, carbapenems, cephalosporins, aminocoumarin, macrolides, monobactams, tetracyclines, fluoroquinolones, phenicols, cephamycin, penems, disinfecting agents
		adeF	AdeFGH	470	adeL,G,R,H,S	Yes		AdeFGH
	LJP728	Paer_soxR	mexGHI-opmD		MexQ,E,Z,C,D,T,P,K,A,J,L,M,N,H,T,S OpmB,H,E oprM,N	MexMN-OprM, MexPQ-OpmE, MexJK-OpmH, MexJK-OprM	phenicols, macrolides, carbapenems, tetracyclins, disinfecting agents
		Abau_AbaQ	MFS transporter			Yes	Quinolones	MFS transporter
		adeF	AdeFGH	622	adeL,H,R,N,S	No		lacks adeG
	LJP760	Paer_soxR	mexGHI-opmD		MexL,J,K,B,A,V,W,E,C,T,Q,N,M,H,S,T,Z OpmH,B oprN,M	MexAB-OprM, MexMN-OprM, MexJK-OpmH, MexJK-OprM, MexVW-OprM	peptides, sulfonamides, penams, diaminopyrimidine, carbapenems, cephalosporins, aminocoumarin, macrolides, monobactams, tetracyclines, fluoroquinolones, phenicols, cephamycin, penems, disinfecting agents
		Abau_AbaQ	MFS transporter			Yes	Quinolones	MFS transporter
		adeF	AdeFGH	448	adeL,G,R,S	No		lacks adeH
	LJP797	Paer_soxR	mexGHI-opmD		MexC,Q,S,F,Z,T,P,K,A,J,L,M,N,T,S OpmB,H,E oprM,N	MexMN-OprM, MexPQ-OpmE, MexJK-OpmH, MexJK-OprM	phenicols, macrolides, carbapenems, tetracyclins, disinfecting agents
		Abau_AbaQ	MFS transporter			Yes	Quinolones	MFS transporter
		adeF	AdeFGH	472	adeL,G,H,R,B,S,N	Yes		AdeFGH
	LJP844	Paer_soxR	mexGHI-opmD		ME,T,S,H,Q,P,Z,C,D,A,K,J,L,M,N OpmH,E,B OprN,M	MexMN-OprM, MexPQ-OpmE, MexJK-OpmH, MexJK-OprM	phenicols, macrolides, carbapenems, tetracyclins, disinfecting agents
		Abau_AbaQ	MFS transporter			Yes	Quinolones	MFS transporter
		adeF	AdeFGH	423	adeL,S,N,H,R	No		lacks adeG
	LJP883	Paer_soxR	mexGHI-opmD		MexL,H,N,M,J,K,A,T,C,Z,E,Q,T,S OpmH,B oprN,M	MexMN-OprM, MexJK-OpmH, MexJK-OprM	phenicols, macrolids, tetracyclines, disinfecting agents
		Abau_AbaQ	MFS transporter			Yes	Quinolones	MFS transporter
